# Supplementary material for: The Antibacterial Effect of Cannabigerol toward Streptococcus mutans Is Influenced by the Autoinducers 21-CSP and AI-2
Source: Biomedicines. 2023 Feb 22;11(3):668. doi: 10.3390/biomedicines11030668 (PMC10045765; doi:10.3390/biomedicines11030668)
Supplement: Supplementary file 1 [file biomedicines-11-00668-s001.zip]

Archive with 1 entries (1 files):
- biomedicines-2219545-supplementary.pdf
